# Supplementary material for: Development, Content Validity and Usability of a Self-Assessment Instrument for the Lifestyle of Breast Cancer Survivors in Brazil
Source: Nutrients. 2024 Oct 30;16(21):3707. doi: 10.3390/nu16213707 (PMC11547887; doi:10.3390/nu16213707)
Supplement: Supplementary file 1 [file nutrients-16-03707-s001.zip]

Archive with 4 entries (4 files):
- Table S1.pdf
- Table S2.pdf
- Table S3.pdf
- Table S4 .pdf
